# Supplementary material for: Positive Selection in the Chromosome 16 VKORC1 Genomic Region Has Contributed to the Variability of Anticoagulant Response in Humans
Source: PLoS One. 2012 Dec 28;7(12):e53049. doi: 10.1371/journal.pone.0053049 (PMC3532425; doi:10.1371/journal.pone.0053049)
Supplement: Table S1 — Global FST values among populations and among regions for the seven VKORC1 SNPs. (XLS) [file pone.0053049.s007.xls]

## Sheet: Feuil1
	Global genetic differentiation among populations		Global genetic differentiation among regions
SNP	FSTa	p-valueb	FSTc	p-valueb
rs7294	0.1982	0.0683	0.186	0.097
rs7200749	0.1712	0.2647	0.179	0.219
rs2359612	0.2663	0.013*	0.27	0.016*
rs8050894	0.2732	0.012*	0.277	0.015*
rs9934438	0.3092	0.0065**	0.319	0.0079**
rs13336384	0.1078	0.045*	0.047	0.256
rs9923231	0.3092	0.0065**	0.319	0.0079**
a FST estimated at the global level among the 52 populations.
b P-values are derived from the genome-wide empirical distribution of FST values.
c FST estimated at the global level among the seven regions.
* p < 0.05; ** p < 0.01; *** p < 0.005
