# Supplementary material for: Positive Selection in the Chromosome 16 VKORC1 Genomic Region Has Contributed to the Variability of Anticoagulant Response in Humans
Source: PLoS One. 2012 Dec 28;7(12):e53049. doi: 10.1371/journal.pone.0053049 (PMC3532425; doi:10.1371/journal.pone.0053049)
Supplement: Table S2 — Results of the XP-CLR test in a 16 kb region centered on VKORC1 in the 52 HGDP-CEPH samples. (XLS) [file pone.0053049.s008.xls]

## Sheet: Feuil1
Region	Population	Physical position	XP-CLR score	XP-CLR p-valuea
Africa	San	31005354	0	1
		31009354	0	1
		31013354	0.420319	0.234
		31017354	0.063937	0.337
		31021354	0.028709	0.354
	Mbuti Pygmies	31005354	6.08998	0.067
		31009354	2.6817	0.157
		31013354	5.32811	0.079
		31017354	6.502	0.062
		31021354	5.46192	0.077
	Biaka Pygmies	31005354	6.47227	0.071
		31009354	3.59534	0.124
		31013354	7.32587	0.061
		31017354	8.97078	0.050 *
		31021354	9.0416	0.049 *
	Yoruba	31005354	0	1
		31009354	0	1
		31013354	0.304051	0.339
		31017354	0.482339	0.298
		31021354	0.076967	0.413
	Mandenka	31005354	0	1
		31009354	0	1
		31013354	0.20251	0.372
		31017354	0.450707	0.31
		31021354	0.060016	0.427
	Bantu North	31005354	0.202875	0.308
		31009354	0.173295	0.317
		31013354	0.921675	0.175
		31017354	0.985229	0.167
		31021354	1.06212	0.16
	Bantu South	31005354	0	1
		31009354	0	1
		31013354	1.3077	0.115
		31017354	0.442756	0.224
		31021354	0.077205	0.322
Middle East	Mozabite	31005354	0.532944	0.3
		31009354	0.307301	0.346
		31013354	3.29034	0.106
		31017354	0.43018	0.319
		31021354	2.73666	0.126
	Bedouin	31005354	7.17987	0.054
		31009354	1.07072	0.261
		31013354	8.32061	0.044 *
		31017354	12.5886	0.024 *
		31021354	14.4401	0.018 *
	Palestinian	31005354	3.72182	0.110407
		31009354	0.852239	0.284
		31013354	6.90934	0.053
		31017354	7.53165	0.048 *
		31021354	10.5842	0.028 *
	Druze	31005354	0.000682	0.47
		31009354	0.07088	0.432
		31013354	5.07837	0.089
		31017354	1.3033	0.241
		31021354	5.60968	0.0797595
Europe	Sardinian	31005354	0.789714	0.301
		31009354	0	1
		31013354	4.40101	0.104
		31017354	3.38856	0.137
		31021354	4.87777	0.093
	Tuscan	31005354	0	1
		31009354	0	1
		31013354	0.738845	0.235
		31017354	0.080565	0.352
		31021354	0.485493	0.266
	North Italian	31005354	4.08506	0.083
		31009354	0.411904	0.301
		31013354	10.4626	0.025 *
		31017354	11.8064	0.020 *
		31021354	12.5714	0.017 *
	French	31005354	0	1
		31009354	0	1
		31013354	4.18571	0.117
		31017354	2.38366	0.182
		31021354	4.45531	0.111
	Orcadian	31005354	0	1
		31009354	0	1
		31013354	0	1
		31017354	0.023578	0.421
		31021354	3e-06	0.440228
	French Basque	31005354	0.516934	0.306
		31009354	0	1
		31013354	4.50519	0.094
		31017354	4.70984	0.0904086
		31021354	5.35911	0.0797779
	Russian	31005354	0	1
		31009354	0	1
		31013354	2.68533	0.132
		31017354	0.256018	0.343
		31021354	1.84964	0.171
	Adygei	31005354	5.54087	0.066
		31009354	1.07797	0.227
		31013354	6.0115	0.0602021
		31017354	10.1204	0.033 *
		31021354	12.3233	0.026 *
Central South Asia	Makrani	31005354	0	1
		31009354	0	1
		31013354	0	1
		31017354	0.054702	0.408
		31021354	5e-06	0.444
	Balochi	31005354	0	1
		31009354	0	1
		31013354	0	1
		31017354	0	1
		31021354	0	1
	Brahui	31005354	0	1
		31009354	0	1
		31013354	0	1
		31017354	0.143579	0.373
		31021354	0.67837	0.267
	Kalash	31005354	0	1
		31009354	0	1
		31013354	0	1
		31017354	0.032106	0.423
		31021354	4e-06	0.444
	Burusho	31005354	0	1
		31009354	0	1
		31013354	0	1
		31017354	0.044168	0.402
		31021354	5e-06	0.431
	Pathan	31005354	0	1
		31009354	0	1
		31013354	0	1
		31017354	0	1
		31021354	0	1
	Sindhi	31005354	0	1
		31009354	0	1
		31013354	0	1
		31017354	0.013166	0.417
		31021354	3e-06	0.433
	Hazara	31005354	3.88449	0.102
		31009354	0.583094	0.282
		31013354	5.68434	0.074
		31017354	8.04951	0.053
		31021354	9.62789	0.044 *
	Uygur	31005354	0.002101	0.369
		31009354	0	1
		31013354	3.6119	0.082
		31017354	4.96554	0.059
		31021354	4.76446	0.062
East Asia	Yakut	31005354	42.8075	0.006 **
		31009354	26.2856	0.019 *
		31013354	36.8643	0.009 **
		31017354	35.7487	0.010 **
		31021354	66.8006	0.002 ***
	Mongola	31005263	21.7539	0.013 *
		31009263	12.2004	0.034 *
		31013263	20.1747	0.015 *
		31017263	20.0408	0.016 *
		31021263	29.7229	0.006 **
	Tu	31005263	31.2267	0.007 **
		31009263	18.6276	0.017 *
		31013263	26.0994	0.010 **
		31017263	25.6553	0.010 *
		31021263	47.2191	0.001 ***
	Xibo	31005263	17.0295	0.020 *
		31009263	9.15131	0.046 *
		31013263	17.7808	0.019 *
		31017263	16.7128	0.020 *
		31021263	25.3254	0.011 *
	Oroqen	31005263	4.53226	0.094
		31009263	4.52029	0.095
		31013263	3.44049	0.119
		31017263	3.44048	0.119
		31021263	3.44049	0.119
	Hezhen	31005263	13.168	0.025 *
		31009263	7.49896	0.055
		31013263	14.8912	0.019 *
		31017263	14.0709	0.022 *
		31021263	20.2575	0.006 **
	Daur	31005263	34.3954	0.006 **
		31009263	22.8444	0.012 *
		31013263	28.4817	0.008 **
		31017263	27.5739	0.008 **
		31021263	53.9798	0.002 ***
	Yizu	31005263	20.974	0.014 *
		31009263	11.7691	0.038 *
		31013263	19.6315	0.016 *
		31017263	19.5937	0.017 *
		31021263	28.9068	0.006 **
	Naxi	31005263	27.121	0.004 ***
		31009263	16.3456	0.015 *
		31013263	23.3621	0.006 **
		31017263	22.2735	0.007 **
		31021263	39.591	0.002 ***
	Tujia	31005263	36.9773	0.005 ***
		31009263	26.5461	0.008 **
		31013263	32.7681	0.005 **
		31017263	29.6641	0.006 **
		31021263	57.5244	0.002 ***
	Han	31005263	89.8328	0.003 ***
		31009263	102.814	0.002 ***
		31013263	118.518	0.000***
		31017263	105.939	0.002 ***
		31021263	111.552	0.001 ***
	She	31005263	5.41669	0.092
		31009263	2.02687	0.178
		31013263	11.3418	0.044 *
		31017263	11.7139	0.043 *
		31021263	11.8463	0.043 *
	Miaozu	31005263	9.25505	0.044 *
		31009263	6.08416	0.074
		31013263	15.8155	0.024 *
		31017263	15.1552	0.025 *
		31021263	20.153	0.015 *
	Dai	31005354	9.2905	0.055
		31009354	6.06967	0.083
		31013354	15.7886	0.028 *
		31017354	15.0696	0.030 *
		31021354	20.3943	0.018 *
	Lahu	31005263	16.6152	0.020 *
		31009263	9.13353	0.051
		31013263	15.3727	0.025 *
		31017263	14.7201	0.027 *
		31021263	23.6959	0.008 **
	Japanese	31005263	42.9587	0.005 ***
		31009263	25.6259	0.015 *
		31013263	38.2352	0.006 **
		31017263	36.7189	0.007 **
		31021263	67.314	0.001 ***
	Cambodian	31005263	22.859	0.012 *
		31009263	12.7979	0.027 *
		31013263	20.9217	0.014 *
		31017263	20.6499	0.014 *
		31021263	31.1272	0.006 **
Oceania	Nan Melanesian	31005263	0	1
		31009263	0	1
		31013263	0	1
		31017263	0.022013	0.467
		31021263	3e-06	0.48
	Papuan	31005263	0	1
		31009263	0	1
		31013263	0	1
		31017263	0	1
		31021263	0	1
America	Maya	31005354	0	1
		31009354	0	1
		31013354	0	1
		31017354	0.067627	0.523
		31021354	0.241816	0.48
	Pima	31005263	0	1
		31009263	0	1
		31013263	0.791508	0.351
		31017263	0.092389	0.461
		31021263	0.554491	0.382
	Colombian	31005263	0	1
		31009263	0	1
		31013263	2.03872	0.172
		31017263	3.01877	0.134
		31021263	2.30917	0.159
	Karitiana	31005263	1.38986	0.304
		31009263	0.490356	0.390191
		31013263	0	1
		31017263	0	1
		31021263	2.37575	0.249
	Surui	31005263	2.04897	0.232
		31009263	0.095112	0.436
		31013263	6.12352	0.107
		31017263	6.69269	0.099524
		31021263	6.21628	0.105
a P-values are derived from the empirical distribution of XP-CLR scores along the chromosome 16.
