# Supplementary material for: Positive Selection in the Chromosome 16 VKORC1 Genomic Region Has Contributed to the Variability of Anticoagulant Response in Humans
Source: PLoS One. 2012 Dec 28;7(12):e53049. doi: 10.1371/journal.pone.0053049 (PMC3532425; doi:10.1371/journal.pone.0053049)
Supplement: Table S3 — Results of the XP-EHH and iHS tests in the 52 HGDP-CEPH samples. (XLS) [file pone.0053049.s009.xls]

## Sheet: Feuil1
Region	Population	SNP	DAFa	XP-EHH score	XP-EHH p-valueb	iHS score	iHS p-valueb
Africa	San	rs7294	0.3	-1.47013	0.926053	0.56	0.513481
		rs7200749	0.1	-1.54776	0.937186	NA	NA
		rs2359612	0.4	-1.45553	0.92367	1.291	0.192731
		rs8050894	0.3	-1.54814	0.937341	1.291	0.192731
		rs9934438	0.3	-1.54814	0.937341	1.291	0.192731
		rs13336384	0	-1.53507	0.935115	NA	NA
		rs9923231	0.3	-1.54814	0.937341	-2.228	0.0511217
	Mbuti Pygmies	rs7294	0.8462	1.4159	0.072134	-2.377	0.024 *
		rs7200749	0.0769	1.26918	0.0969543	2.146	0.038 *
		rs2359612	0.8846	1.42447	0.0710481	-1.416	0.142238
		rs8050894	0	1.4483	0.0672217	NA	NA
		rs9934438	0	1.4483	0.0672217	NA	NA
		rs13336384	0	1.43998	0.0685144	NA	NA
		rs9923231	0	1.4483	0.0672217	NA	NA
	Biaka Pygmies	rs7294	0.8571	0.356744	0.372458	-1.074	0.236335
		rs7200749	0.1905	-0.00556998	0.523795	0.796	0.37882
		rs2359612	0.9048	0.420946	0.347992	-0.307	0.736522
		rs8050894	0.0238	0.44801	0.334675	NA	NA
		rs9934438	0	0.456186	0.331888	NA	NA
		rs13336384	0	0.447148	0.335553	NA	NA
		rs9923231	0	0.456186	0.331888	NA	NA
	Yoruba	rs7294	0.5238	-1.2904	0.893324	-0.123	0.898868
		rs7200749	0.2857	-1.61741	0.935664	-0.656	0.486751
		rs2359612	0.8333	-1.57226	0.930965	0.108	0.910783
		rs8050894	0.1905	-1.67212	0.940982	-0.82	0.388938
		rs9934438	0.0238	-1.53101	0.925234	NA	NA
		rs13336384	0.0714	-1.55738	0.929364	-0.676	0.473828
		rs9923231	0.0238	-1.42764	0.912532	NA	NA
	Mandenka	rs7294	0.5455	-1.13077	0.870909	0.013	0.988443
		rs7200749	0.2045	-1.85676	0.95654	-1.184	0.200472
		rs2359612	0.8409	-1.75062	0.948643	0.034	0.971285
		rs8050894	0.2727	-1.89534	0.959017	-1.067	0.249823
		rs9934438	0.0682	-1.66735	0.940023	0.172	0.849764
		rs13336384	0.0909	-1.71888	0.945597	-0.454	0.619929
		rs9923231	0.0682	-1.58129	0.930784	0.226	0.804304
	Bantu North	rs7294	0.6818	-0.433434	0.67689	-0.011	0.989539
		rs7200749	0.3182	-1.39327	0.915072	0.073	0.934052
		rs2359612	0.9091	-0.852417	0.806352	0.767	0.400559
		rs8050894	0.2727	-1.05568	0.855902	0.806	0.376389
		rs9934438	0.0909	-0.952107	0.83392	-0.431	0.636411
		rs13336384	0.0455	-0.958591	0.835213	NA	NA
		rs9923231	0.0909	-0.931194	0.828282	-0.431	0.636411
	Bantu South	rs7294	0.375	-1.39167	0.911457	-0.657	0.473219
		rs7200749	0.125	-1.54015	0.931795	-0.872	0.346898
		rs2359612	0.625	-1.43811	0.917771	0.061	0.949457
		rs8050894	0.125	-0.945569	0.829901	-0.969	0.29729
		rs9934438	0	-0.841338	0.803923	NA	NA
		rs13336384	0	-0.849477	0.805993	NA	NA
		rs9923231	0	-0.841338	0.803923	NA	NA
Middle East	Mozabite	rs7294	0.2759	1.24224	0.110796	1.631	0.0879139
		rs7200749	0.0517	1.65169	0.0572815	-0.318	0.729178
		rs2359612	0.5517	1.59507	0.0635773	2.376	0.019 *
		rs8050894	0.4655	1.67813	0.0549592	-1.482	0.117627
		rs9934438	0.4138	1.53332	0.0695634	-1.844	0.0558591
		rs13336384	0	1.56577	0.0665187	NA	NA
		rs9923231	0.4138	1.41581	0.0835484	-1.844	0.0558591
	Bedouin	rs7294	0.3043	1.43683	0.085875	1.712	0.0741742
		rs7200749	0.0109	1.77673	0.048 *	NA	NA
		rs2359612	0.4022	1.78966	0.047 *	2.726	0.010 *
		rs8050894	0.6087	1.8878	0.039 *	-1.587	0.0936414
		rs9934438	0.587	1.74005	0.0523301	-1.76	0.0671152
		rs13336384	0	1.76857	0.049 *	NA	NA
		rs9923231	0.587	1.62917	0.0629612	-1.76	0.0671152
	Palestinian	rs7294	0.2717	1.3484	0.098833	1.559	0.098745
		rs7200749	0.0217	1.70477	0.0534958	2.316	0.021 *
		rs2359612	0.4674	1.66516	0.05773	2.774	0.009 **
		rs8050894	0.5435	1.76596	0.047 *	-1.665	0.0790623
		rs9934438	0.5326	1.61799	0.0633585	-1.808	0.0582739
		rs13336384	0	1.64679	0.0595373	NA	NA
		rs9923231	0.5326	1.50796	0.0765259	-1.808	0.0582739
	Druze	rs7294	0.2262	0.858578	0.188475	1.125	0.235964
		rs7200749	0	1.27498	0.109819	NA	NA
		rs2359612	0.5238	1.18499	0.123669	1.807	0.0624014
		rs8050894	0.5119	1.27622	0.109664	-0.536	0.567418
		rs9934438	0.4762	1.14069	0.131576	-0.898	0.341939
		rs13336384	0	1.16968	0.126563	NA	NA
		rs9923231	0.4762	1.03465	0.152145	-0.898	0.341939
Europe	Sardinian	rs7294	0.3214	1.03713	0.154208	0.523	0.57142
		rs7200749	0	1.40311	0.0882368	NA	NA
		rs2359612	0.4821	1.39209	0.0902516	1.672	0.0836937
		rs8050894	0.5179	1.49355	0.0776463	-0.851	0.360023
		rs9934438	0.5179	1.35082	0.0966575	-0.851	0.360023
		rs13336384	0	1.37782	0.0924213	NA	NA
		rs9923231	0.5179	1.24687	0.113086	-0.851	0.360023
	Tuscan	rs7294	0.5	0.58786	0.263565	1.014	0.272759
		rs7200749	0	0.984828	0.165463	NA	NA
		rs2359612	0.5625	1.00943	0.159119	1.506	0.109842
		rs8050894	0.4375	1.07666	0.145141	-0.771	0.39674
		rs9934438	0.4375	0.905285	0.183516	-0.771	0.39674
		rs13336384	0	0.942089	0.174489	NA	NA
		rs9923231	0.4375	0.789237	0.209666	-0.771	0.39674
	North Italian	rs7294	0.2917	2.14775	0.023 *	1.91	0.050461
		rs7200749	0	2.44957	0.014 *	NA	NA
		rs2359612	0.2917	2.49641	0.012 *	1.91	0.050461
		rs8050894	0.7083	2.6012	0.010 *	-1.191	0.19736
		rs9934438	0.7083	2.45391	0.013 *	-1.191	0.19736
		rs13336384	0	2.47763	0.013 *	NA	NA
		rs9923231	0.7083	2.35155	0.016 *	-1.191	0.19736
	French	rs7294	0.2679	1.2904	0.106728	0.675	0.469652
		rs7200749	0	1.61741	0.0643879	NA	NA
		rs2359612	0.5	1.57226	0.0690866	1.865	0.055104
		rs8050894	0.5	1.67212	0.0590696	-1	0.289181
		rs9934438	0.5	1.53101	0.074818	-1	0.289181
		rs13336384	0	1.55738	0.0706873	NA	NA
		rs9923231	0.5	1.42764	0.08752	-1	0.289181
	Orcadian	rs7294	0.3667	0.24433	0.378901	-0.141	0.870755
		rs7200749	0	0.682789	0.238896	NA	NA
		rs2359612	0.7	0.494048	0.293887	0.972	0.27963
		rs8050894	0.3	0.542114	0.278102	-0.395	0.647396
		rs9934438	0.3	0.368534	0.335053	-0.395	0.647396
		rs13336384	0	0.405117	0.322002	NA	NA
		rs9923231	0.3	0.250994	0.376373	-0.395	0.647396
	French Basque	rs7294	0.2917	1.25157	0.112321	0.477	0.592942
		rs7200749	0	1.55996	0.0711815	NA	NA
		rs2359612	0.4583	1.56409	0.0706654	1.719	0.0680987
		rs8050894	0.5625	1.65436	0.0619935	-0.605	0.49823
		rs9934438	0.5417	1.523	0.0747432	-0.883	0.33052
		rs13336384	0	1.5474	0.0723171	NA	NA
		rs9923231	0.5417	1.42476	0.0864089	-0.883	0.33052
	Russian	rs7294	0.36	1.13452	0.133671	0.373	0.680132
		rs7200749	0	1.47213	0.0811313	NA	NA
		rs2359612	0.56	1.46127	0.0825764	1.552	0.0971037
		rs8050894	0.44	1.55282	0.0712221	-0.731	0.419873
		rs9934438	0.44	1.40942	0.0902663	-0.731	0.419873
		rs13336384	0	1.43693	0.0865504	NA	NA
		rs9923231	0.44	1.30441	0.104614	-0.731	0.419873
	Adygei	rs7294	0.1471	2.24799	0.020 *	0.959	0.289986
		rs7200749	0	2.5518	0.010 *	NA	NA
		rs2359612	0.3529	2.52634	0.011 *	2.231	0.025 *
		rs8050894	0.6471	2.62509	0.009 **	-1.331	0.151806
		rs9934438	0.6471	2.48552	0.012 *	-1.331	0.151806
		rs13336384	0	2.50847	0.011 *	NA	NA
		rs9923231	0.6471	2.3833	0.015 *	-1.331	0.151806
Central South Asia	Makrani	rs7294	0.5	0.346993	0.348154	-0.706	0.441338
		rs7200749	0	0.843742	0.191583	NA	NA
		rs2359612	0.7	0.707904	0.228402	0.357	0.694854
		rs8050894	0.28	0.7697	0.211154	-0.007	0.994617
		rs9934438	0.28	0.5867	0.264911	-0.007	0.994617
		rs13336384	0	0.624644	0.25417	NA	NA
		rs9923231	0.28	0.462557	0.30519	-0.007	0.994617
	Balochi	rs7294	0.5417	0.94155	0.168052	-0.602	0.484333
		rs7200749	0.0208	1.3132	0.105684	NA	NA
		rs2359612	0.8125	1.28893	0.108834	0.558	0.516427
		rs8050894	0.1875	1.39668	0.0946358	-0.036	0.96738
		rs9934438	0.1875	1.24525	0.114255	-0.036	0.96738
		rs13336384	0	1.27103	0.110847	NA	NA
		rs9923231	0.1875	1.13998	0.130724	-0.036	0.96738
	Brahui	rs7294	0.48	0.417413	0.321993	-0.201	0.820299
		rs7200749	0	0.939613	0.177336	NA	NA
		rs2359612	0.66	0.814951	0.206195	0.963	0.284556
		rs8050894	0.34	0.884668	0.189985	-0.112	0.900185
		rs9934438	0.34	0.70143	0.234486	-0.112	0.900185
		rs13336384	0	0.740526	0.225142	NA	NA
		rs9923231	0.34	0.574979	0.270625	-0.112	0.900185
	Kalash	rs7294	0.3261	0.375143	0.349592	0.211	0.809468
		rs7200749	0	0.818384	0.211843	NA	NA
		rs2359612	0.7174	0.734776	0.237264	0.377	0.6705
		rs8050894	0.2826	0.833924	0.207709	0.177	0.842376
		rs9934438	0.2826	0.682739	0.252403	0.177	0.842376
		rs13336384	0	0.71149	0.244032	NA	NA
		rs9923231	0.2826	0.579447	0.283869	0.177	0.842376
	Burusho	rs7294	0.62	2.09604	0.027 *	-1.246	0.180738
		rs7200749	0	2.44731	0.013 *	NA	NA
		rs2359612	0.72	2.48073	0.012 *	-0.341	0.706126
		rs8050894	0.28	2.58132	0.010 *	1.061	0.249971
		rs9934438	0.28	2.4373	0.013 *	1.061	0.249971
		rs13336384	0	2.46065	0.013 *	NA	NA
		rs9923231	0.28	2.33169	0.017 *	1.061	0.249971
	Pathan	rs7294	0.7045	1.76877	0.0519903	-1.057	0.258946
		rs7200749	0	2.1282	0.026 *	NA	NA
		rs2359612	0.8409	2.18146	0.023 *	0.326	0.727628
		rs8050894	0.1591	2.28792	0.018 *	0.171	0.856284
		rs9934438	0.1591	2.13881	0.026 *	0.171	0.856284
		rs13336384	0	2.16153	0.024 *	NA	NA
		rs9923231	0.1591	2.03264	0.032 *	0.171	0.856284
	Sindhi	rs7294	0.5208	0.999126	0.165212	-1.078	0.238558
		rs7200749	0	1.3675	0.0989516	NA	NA
		rs2359612	0.7083	1.36722	0.0990033	0.122	0.893666
		rs8050894	0.2708	1.47315	0.0834065	0.446	0.623613
		rs9934438	0.25	1.32272	0.10644	0.144	0.874018
		rs13336384	0	1.35163	0.101999	NA	NA
		rs9923231	0.25	1.21302	0.12369	0.144	0.874018
	Hazara	rs7294	0.2273	1.73735	0.0512225	1.404	0.141337
		rs7200749	0	2.07802	0.027 *	NA	NA
		rs2359612	0.4091	2.05407	0.028 *	2.368	0.018 *
		rs8050894	0.6136	2.14858	0.023 *	-1.277	0.177691
		rs9934438	0.5909	2.01055	0.030 *	-1.51	0.115446
		rs13336384	0	2.03533	0.029 *	NA	NA
		rs9923231	0.5909	1.90715	0.038 *	-1.51	0.115446
	Uygur	rs7294	0.35	2.23341	0.022 *	0.385	0.672996
		rs7200749	0	2.53365	0.012 *	NA	NA
		rs2359612	0.4	2.56388	0.012 *	1.418	0.134096
		rs8050894	0.6	2.66744	0.010 *	1.418	0.134096
		rs9934438	0.6	2.52466	0.013 *	1.418	0.134096
		rs13336384	0	2.5485	0.012 *	NA	NA
		rs9923231	0.6	2.48016	0.013 *	-0.897	0.327269
East Asia	Yakut	rs7294	0.06	3.17114	0.007 **	1.437	0.12367
		rs7200749	0	3.41139	0.005 **	NA	NA	1.84134
		rs2359612	0.1	3.45027	0.005 **	3.145	0.007 **	3.77529
		rs8050894	0.9	3.52887	0.005 **	-2.385	0.018 *
		rs9934438	0.9	3.41314	0.005 **	-2.385	0.018 *
		rs13336384	0	3.428	0.005 **	NA	NA
		rs9923231	0.9	3.32821	0.006 **	-2.385	0.018 *
	Mongola	rs7294	0.15	2.75885	0.014 *	1.303	0.171783
		rs7200749	0	3.00173	0.011 *	NA	NA
		rs2359612	0.15	3.05113	0.010 *	1.303	0.171783
		rs8050894	0.85	3.13307	0.009 **	-1.303	0.171783
		rs9934438	0.85	3.0158	0.011 *	-1.303	0.171783
		rs13336384	0	3.03161	0.010 *	NA	NA
		rs9923231	0.85	2.92984	0.012 *	-1.303	0.171783
	Tu	rs7294	0.1	3.28764	0.006 **	0.472	0.617244
		rs7200749	0	3.54441	0.003 **	NA	NA
		rs2359612	0.1	3.60865	0.003 **	0.472	0.617244
		rs8050894	0.9	3.69729	0.003 **	0.036	0.970574
		rs9934438	0.9	3.57279	0.003 **	0.036	0.970574
		rs13336384	0	3.58889	0.003 **	NA	NA
		rs9923231	0.9	3.48165	0.004 **	0.036	0.970574
	Xibo	rs7294	0.1667	2.72572	0.008 **	1.641	0.0889052
		rs7200749	0	2.98549	0.005 **	NA	NA
		rs2359612	0.1667	3.08257	0.004 **	1.641	0.0889052
		rs8050894	0.8333	3.17076	0.003 **	-0.939	0.311903
		rs9934438	0.8333	3.04724	0.004 **	-0.939	0.311903
		rs13336384	0	3.06412	0.004 **	NA	NA
		rs9923231	0.8333	2.95987	0.006 **	-0.939	0.311903
	Oroqen	rs7294	0	3.14595	0.006 **	NA	NA
		rs7200749	0	3.39245	0.004 **	NA	NA
		rs2359612	0	3.47498	0.003 **	NA	NA
		rs8050894	1	3.55755	0.003 **	NA	NA
		rs9934438	1	3.43934	0.004 **	NA	NA
		rs13336384	0	3.45362	0.004 **	NA	NA
		rs9923231	1	3.35269	0.004 **	NA	NA
	Hezhen	rs7294	0.1875	2.51499	0.013 *	2.003	0.045 *
		rs7200749	0	2.76146	0.008 **	NA	NA
		rs2359612	0.1875	2.82094	0.007 **	2.003	0.045 *
		rs8050894	0.8125	2.90651	0.006 **	-1.401	0.136681
		rs9934438	0.8125	2.78678	0.008 **	-1.401	0.136681
		rs13336384	0	2.80345	0.007 **	NA	NA
		rs9923231	0.8125	2.7016	0.009 **	-1.401	0.136681
	Daur	rs7294	0.0556	2.98958	0.008 **	NA	NA
		rs7200749	0	3.23586	0.006 **	NA	NA
		rs2359612	0.0556	3.29694	0.005 **	NA	NA
		rs8050894	0.9444	3.38253	0.005 **	NA	NA
		rs9934438	0.9444	3.26265	0.006 **	NA	NA
		rs13336384	0	3.27771	0.006 **	NA	NA
		rs9923231	0.9444	3.17643	0.007 **	NA	NA
	Yizu	rs7294	0.15	2.82837	0.009 **	0.346	0.697749
		rs7200749	0	3.09797	0.005 **	NA	NA
		rs2359612	0.15	3.17843	0.004 **	0.346	0.697749
		rs8050894	0.85	3.27319	0.003 **	-0.346	0.697749
		rs9934438	0.85	3.14253	0.004 **	-0.346	0.697749
		rs13336384	0	3.16015	0.004 **	NA	NA
		rs9923231	0.85	3.0553	0.005 **	-0.346	0.697749
	Naxi	rs7294	0.125	2.90995	0.004 **	0.738	0.396149
		rs7200749	0	3.16993	0.002 **	NA	NA
		rs2359612	0.125	3.26629	0.001 **	0.738	0.396149
		rs8050894	0.875	3.35465	0.001 **	-0.205	0.811243
		rs9934438	0.875	3.23088	0.002 **	-0.205	0.811243
		rs13336384	0	3.24723	0.001 **	NA	NA
		rs9923231	0.875	3.14323	0.002 **	-0.205	0.811243
	Tujia	rs7294	0.05	3.39688	0.006 **	NA	NA
		rs7200749	0	3.64191	0.005 **	NA	NA
		rs2359612	0.05	3.6925	0.004 **	NA	NA
		rs8050894	0.95	3.77529	0.004 **	NA	NA
		rs9934438	0.95	3.65677	0.005 **	NA	NA
		rs13336384	0	3.67155	0.004 **	NA	NA
		rs9923231	0.95	3.56985	0.005 **	NA	NA
	Han	rs7294	0.0114	3.22825	0.005 **	NA	NA
		rs7200749	0	3.46563	0.003 **	NA	NA
		rs2359612	0.0114	3.51295	0.003 **	NA	NA
		rs8050894	0.9886	3.58754	0.002 **	NA	NA
		rs9934438	0.9886	3.47323	0.003 **	NA	NA
		rs13336384	0	3.48715	0.003 **	NA	NA
		rs9923231	0.9886	3.38931	0.004 **	NA	NA
	She	rs7294	0.25	2.07531	0.033 *	1.165	0.203229
		rs7200749	0	2.32851	0.020 *	NA	NA
		rs2359612	0.25	2.39895	0.017 *	1.165	0.203229
		rs8050894	0.75	2.48905	0.014 *	-0.587	0.503342
		rs9934438	0.75	2.36534	0.019 *	-0.587	0.503342
		rs13336384	0	2.38348	0.018 *	NA	NA
		rs9923231	0.75	2.29795	0.022 *	-0.587	0.503342
	Miaozu	rs7294	0.2	2.26212	0.020 *	0.675	0.205198
		rs7200749	0	2.52699	0.014 *	NA	NA
		rs2359612	0.2	2.60592	0.012 *	0.675	0.205198
		rs8050894	0.8	2.6998	0.011 *	-0.272	0.604329
		rs9934438	0.8	2.5709	0.013 *	-0.272	0.604329
		rs13336384	0	2.58928	0.012 *	NA	NA
		rs9923231	0.8	2.48332	0.015 *	-0.272	0.604329
	Dai	rs7294	0.2	1.84134	0.049 *	0.901	0.318946
		rs7200749	0	2.1119	0.030 *	NA	NA
		rs2359612	0.2	2.15692	0.028 *	0.901	0.318946
		rs8050894	0.8	2.25952	0.022 *	-0.428	0.628302
		rs9934438	0.8	2.1277	0.029 *	-0.428	0.628302
		rs13336384	0	2.14724	0.028 *	NA	NA
		rs9923231	0.8	2.03606	0.035 *	-0.428	0.628302
	Lahu	rs7294	0.125	1.96675	0.036 *	1.04	0.246158
		rs7200749	0	2.238	0.023 *	NA	NA
		rs2359612	0.1875	2.27337	0.022 *	2.539	0.019 *
		rs8050894	0.875	2.36757	0.017 *	-0.548	0.528231
		rs9934438	0.8125	2.23683	0.023 *	-2.133	0.034 *
		rs13336384	0	2.25588	0.022 *	NA	NA
		rs9923231	0.8125	2.15413	0.027 *	-2.133	0.034 *
	Japanese	rs7294	0.0893	2.94051	0.008 **	1.315	0.166359
		rs7200749	0	3.17518	0.006 **	NA	NA
		rs2359612	0.0893	3.22156	0.005 **	1.315	0.166359
		rs8050894	0.9107	3.29835	0.005 **	-0.932	0.319406
		rs9934438	0.9107	3.18529	0.006 **	-0.932	0.319406
		rs13336384	0	3.19973	0.006 **	NA	NA
		rs9923231	0.9107	3.10232	0.007 **	-0.932	0.319406
	Cambodian	rs7294	0.15	2.53003	0.012 *	-0.086	0.921477
		rs7200749	0	2.81363	0.007 **	NA	NA
		rs2359612	0.15	2.90262	0.006 **	-0.086	0.921477
		rs8050894	0.85	3.00194	0.005 **	0.086	0.921477
		rs9934438	0.85	2.86497	0.006 **	0.086	0.921477
		rs13336384	0	2.88391	0.006 **	NA	NA
		rs9923231	0.85	2.77122	0.008 **	0.086	0.921477
Oceania	Nan Melanesian	rs7294	0.65	-0.190697	0.535159	0.168	0.851335
		rs7200749	0	0.109282	0.409901	NA	NA
		rs2359612	0.65	0.149026	0.395195	0.168	0.851335
		rs8050894	0.35	0.210569	0.374068	0.168	0.851335
		rs9934438	0.35	0.0719346	0.424399	0.168	0.851335
		rs13336384	0	0.0990409	0.413991	NA	NA
		rs9923231	0.35	-0.0195663	0.462251	0.023	0.982455
	Papuan	rs7294	0.7647	0.115832	0.400176	-0.076	0.931661
		rs7200749	0	0.335409	0.321199	NA	NA
		rs2359612	0.7647	0.401479	0.300612	-0.076	0.931661
		rs8050894	0.2353	0.414355	0.296826	0.467	0.608699
		rs9934438	0.2353	0.300996	0.332763	0.467	0.608699
		rs13336384	0	0.319759	0.326644	NA	NA
		rs9923231	0.2353	0.219224	0.36118	0.467	0.608699
America	Maya	rs7294	0.6429	1.42013	0.0903683	-0.059	0.947624
		rs7200749	0	1.65041	0.0624871	NA	NA
		rs2359612	0.6429	1.69575	0.0581419	-0.059	0.947624
		rs8050894	0.3571	1.77295	0.0518829	0.826	0.38094
		rs9934438	0.3571	1.66245	0.0617629	0.826	0.38094
		rs13336384	0	1.67964	0.059849	NA	NA
		rs9923231	0.3571	1.5814	0.0705566	0.826	0.38094
	Pima	rs7294	0.5	0.758896	0.208517	NA	NA
		rs7200749	0	0.955922	0.171631	NA	NA
		rs2359612	0.5	0.992965	0.164689	NA	NA
		rs8050894	0.5	1.05767	0.153551	NA	NA
		rs9934438	0.5	0.963357	0.170025	NA	NA
		rs13336384	0	0.97841	0.167591	NA	NA
		rs9923231	0.5	0.894202	0.183339	NA	NA
	Colombian	rs7294	0.3571	0.769171	0.21073	NA	NA
		rs7200749	0	1.04382	0.145966	NA	NA
		rs2359612	0.3571	1.25277	0.10813	NA	NA
		rs8050894	0.6429	0.9299	0.171448	NA	NA
		rs9934438	0.6429	0.7865	0.20644	NA	NA
		rs13336384	0	0.811743	0.199514	NA	NA
		rs9923231	0.6429	0.691449	0.230217	NA	NA
	Karitiana	rs7294	0.8571	NA	NA	NA	NA
		rs7200749	0	NA	NA	NA	NA
		rs2359612	0.8571	NA	NA	NA	NA
		rs8050894	0.1429	NA	NA	NA	NA
		rs9934438	0.1429	NA	NA	NA	NA
		rs13336384	0	NA	NA	NA	NA
		rs9923231	0.1429	NA	NA	NA	NA
	Surui	rs7294	0.25	0.330956	0.337782	NA	NA
		rs7200749	0	0.539804	0.268053	NA	NA
		rs2359612	0.25	0.607725	0.247052	NA	NA
		rs8050894	0.75	0.580334	0.255949	NA	NA
		rs9934438	0.75	0.470385	0.290348	NA	NA
		rs13336384	0	0.487517	0.285227	NA	NA
		rs9923231	0.75	0.390319	0.316729	NA	NA
a Derived allele frequency.
b P-values are derived from the empirical distribution of the iHS and XP-EHH scores along the chromosome 16.
* p < 0.05; ** p < 0.01; *** p < 0.005.
NA: Not Applicable. (for iHS: when a gap > 200 kb between successive SNPs is found in the region in the region delimited by the SNPs where the EHH value drops below 0.05 around the core SNP; for XP-EHH: when no SNP with an EHH of between 0.03 and 0.05 is found up to 1 Mb from the core SNP).
