# Supplementary material for: Positive Selection in the Chromosome 16 VKORC1 Genomic Region Has Contributed to the Variability of Anticoagulant Response in Humans
Source: PLoS One. 2012 Dec 28;7(12):e53049. doi: 10.1371/journal.pone.0053049 (PMC3532425; doi:10.1371/journal.pone.0053049)
Supplement: Table S4 — Results of the XP-CLR test in the ∼ 500 kb genomic region of the LD block encompassing VKORC1 in East Asia. (XLS) [file pone.0053049.s010.xls]

## Sheet: Feuil1
Physical position	XP-CLR score	XP-CLR p-valuea	Genes present in the genomic window b
30729354	41.1617	0.01425*	MGC2474, ZNF688, FLJ32130, PRR14, SRCAP, RNF40, BCL7C, NCRNA00095, FBXL19, SETD1A, STX1B2, STX4A, VKORC1, BCKDK
30733354	40.2769	0.01491*	MGC2474, ZNF688, FLJ32130, PRR14, SRCAP, RNF40, BCL7C, NCRNA00095, FBXL19, SETD1A, STX1B2, STX4A, VKORC1, BCKDK, MYST1
30737354	22.9799	0.03413*	ZNF688, FLJ32130, PRR14, SRCAP, RNF40, BCL7C, NCRNA00095, FBXL19, SETD1A, STX1B2, STX4A, VKORC1, BCKDK, MYST1, PRSS8
30741354	3.0635	0.203469	ZNF688, FLJ32130, PRR14, SRCAP, RNF40, BCL7C, NCRNA00095, FBXL19, SETD1A, STX1B2, STX4A, VKORC1, BCKDK, MYST1, PRSS8
30745354	5.15101	0.142663	ZNF688, FLJ32130, PRR14, SRCAP, RNF40, BCL7C, NCRNA00095, FBXL19, SETD1A, STX1B2, STX4A, VKORC1, BCKDK, MYST1, PRSS8
30749354	8.13664	0.101172	ZNF688, FLJ32130, PRR14, SRCAP, RNF40, BCL7C, NCRNA00095, FBXL19, SETD1A, STX1B2, STX4A, VKORC1, BCKDK, MYST1, PRSS8
30753354	5.4913	0.136334	ZNF688, FLJ32130, PRR14, SRCAP, RNF40, BCL7C, NCRNA00095, FBXL19, SETD1A, STX1B2, STX4A, VKORC1, BCKDK, MYST1, PRSS8
30757354	2.98109	0.20647	ZNF688, FLJ32130, PRR14, SRCAP, RNF40, BCL7C, NCRNA00095, FBXL19, SETD1A, STX1B2, STX4A, VKORC1, BCKDK, MYST1, PRSS8
30761354	3.48747	0.189123	ZNF688, FLJ32130, PRR14, SRCAP, RNF40, BCL7C, NCRNA00095, FBXL19, SETD1A, STX1B2, STX4A, VKORC1, BCKDK, MYST1, PRSS8
30765354	5.40036	0.137506	ZNF688, FLJ32130, PRR14, SRCAP, RNF40, BCL7C, NCRNA00095, FBXL19, SETD1A, STX1B2, STX4A, VKORC1, BCKDK, MYST1, PRSS8
30769354	7.83344	0.104266	ZNF688, FLJ32130, PRR14, SRCAP, RNF40, BCL7C, NCRNA00095, FBXL19, SETD1A, STX1B2, STX4A, VKORC1, BCKDK, MYST1, PRSS8
30773354	8.00373	0.102672	ZNF688, FLJ32130, PRR14, SRCAP, RNF40, BCL7C, NCRNA00095, FBXL19, SETD1A, STX1B2, STX4A, VKORC1, BCKDK, MYST1, PRSS8
30777354	6.32616	0.123863	FLJ32130, PRR14, SRCAP, RNF40, BCL7C, NCRNA00095, FBXL19, SETD1A, STX1B2, STX4A, VKORC1, BCKDK, MYST1, PRSS8
30781354	2.8193	0.213408	FLJ32130, PRR14, SRCAP, RNF40, BCL7C, NCRNA00095, FBXL19, SETD1A, STX1B2, STX4A, VKORC1, BCKDK, MYST1, PRSS8
30785354	1.52615	0.289545	FLJ32130, PRR14, SRCAP, RNF40, BCL7C, NCRNA00095, FBXL19, SETD1A, STX1B2, STX4A, VKORC1, BCKDK, MYST1, PRSS8
30789354	3.09206	0.202297	FLJ32130, PRR14, SRCAP, RNF40, BCL7C, NCRNA00095, FBXL19, SETD1A, STX1B2, STX4A, VKORC1, BCKDK, MYST1, PRSS8
30793354	4.55748	0.157196	FLJ32130, PRR14, SRCAP, RNF40, BCL7C, NCRNA00095, FBXL19, SETD1A, STX1B2, STX4A, VKORC1, BCKDK, MYST1, PRSS8
30797354	3.26912	0.196156	FLJ32130, PRR14, SRCAP, RNF40, BCL7C, NCRNA00095, FBXL19, SETD1A, STX1B2, STX4A, VKORC1, BCKDK, MYST1, PRSS8
30801354	1.36509	0.303422	FLJ32130, PRR14, SRCAP, RNF40, BCL7C, NCRNA00095, FBXL19, SETD1A, STX1B2, STX4A, VKORC1, BCKDK, MYST1, PRSS8
30805354	14.1191	0.0604782	FLJ32130, PRR14, SRCAP, RNF40, BCL7C, NCRNA00095, FBXL19, SETD1A, STX1B2, STX4A, VKORC1, BCKDK, MYST1, PRSS8
30809354	21.1182	0.03746*	PRR14, SRCAP, RNF40, BCL7C, NCRNA00095, FBXL19, SETD1A, STX1B2, STX4A, VKORC1, BCKDK, MYST1, PRSS8
30813354	15.7591	0.0526957	PRR14, SRCAP, RNF40, BCL7C, NCRNA00095, FBXL19, SETD1A, STX1B2, STX4A, VKORC1, BCKDK, MYST1, PRSS8
30817354	39.0143	0.01613*	PRR14, SRCAP, RNF40, BCL7C, NCRNA00095, FBXL19, SETD1A, STX1B2, STX4A, VKORC1, BCKDK, MYST1, PRSS8
30821354	54.4246	0.00759**	PRR14, SRCAP, RNF40, BCL7C, NCRNA00095, FBXL19, SETD1A, STX1B2, STX4A, VKORC1, BCKDK, MYST1, PRSS8
30825354	49.0797	0.00933**	PRR14, SRCAP, RNF40, BCL7C, NCRNA00095, FBXL19, SETD1A, STX1B2, STX4A, VKORC1, BCKDK, MYST1, PRSS8
30829354	43.1036	0.01266*	PRR14, SRCAP, RNF40, BCL7C, NCRNA00095, FBXL19, SETD1A, STX1B2, STX4A, VKORC1, BCKDK, MYST1, PRSS8
30833354	10.3646	0.080075	PRR14, SRCAP, RNF40, BCL7C, NCRNA00095, FBXL19, SETD1A, STX1B2, STX4A, VKORC1, BCKDK, MYST1, PRSS8
30837354	0.703179	0.37037	PRR14, SRCAP, RNF40, BCL7C, NCRNA00095, FBXL19, SETD1A, STX1B2, STX4A, VKORC1, BCKDK, MYST1, PRSS8
30841354	2.5638	0.22527	PRR14, SRCAP, RNF40, BCL7C, NCRNA00095, FBXL19, SETD1A, STX1B2, STX4A, VKORC1, BCKDK, MYST1, PRSS8
30845354	5.82581	0.130849	PRR14, SRCAP, RNF40, BCL7C, NCRNA00095, FBXL19, SETD1A, STX1B2, STX4A, VKORC1, BCKDK, MYST1, PRSS8
30849354	3.89594	0.175434	PRR14, SRCAP, RNF40, BCL7C, NCRNA00095, FBXL19, SETD1A, STX1B2, STX4A, VKORC1, BCKDK, MYST1, PRSS8
30853354	1.04891	0.330474	PRR14, SRCAP, RNF40, BCL7C, NCRNA00095, FBXL19, SETD1A, STX1B2, STX4A, VKORC1, BCKDK, MYST1, PRSS8
30857354	0.605816	0.381997	PRR14, SRCAP, RNF40, BCL7C, NCRNA00095, FBXL19, SETD1A, STX1B2, STX4A, VKORC1, BCKDK, MYST1, PRSS8
30861354	4.61334	0.155977	PRR14, SRCAP, RNF40, BCL7C, NCRNA00095, FBXL19, SETD1A, STX1B2, STX4A, VKORC1, BCKDK, MYST1, PRSS8
30865354	6.25673	0.124566	PRR14, SRCAP, RNF40, BCL7C, NCRNA00095, FBXL19, SETD1A, STX1B2, STX4A, VKORC1, BCKDK, MYST1, PRSS8
30869354	7.4202	0.109189	PRR14, SRCAP, RNF40, BCL7C, NCRNA00095, FBXL19, SETD1A, STX1B2, STX4A, VKORC1, BCKDK, MYST1, PRSS8
30873354	5.94481	0.129161	PRR14, SRCAP, RNF40, BCL7C, NCRNA00095, FBXL19, SETD1A, STX1B2, STX4A, VKORC1, BCKDK, MYST1, PRSS8
30877354	1.55084	0.287295	PRR14, SRCAP, RNF40, BCL7C, NCRNA00095, FBXL19, SETD1A, STX1B2, STX4A, VKORC1, BCKDK, MYST1, PRSS8
30881354	1.78886	0.269198	PRR14, SRCAP, RNF40, BCL7C, NCRNA00095, FBXL19, SETD1A, STX1B2, STX4A, VKORC1, BCKDK, MYST1, PRSS8
30885354	1.78528	0.269292	PRR14, SRCAP, RNF40, BCL7C, NCRNA00095, FBXL19, SETD1A, STX1B2, STX4A, VKORC1, BCKDK, MYST1, PRSS8
30889354	5.15178	0.142522	PRR14, SRCAP, RNF40, BCL7C, NCRNA00095, FBXL19, SETD1A, STX1B2, STX4A, VKORC1, BCKDK, MYST1, PRSS8
30893354	6.64755	0.119128	PRR14, SRCAP, RNF40, BCL7C, NCRNA00095, FBXL19, SETD1A, STX1B2, STX4A, VKORC1, BCKDK, MYST1, PRSS8
30897354	9.70916	0.0853727	PRR14, SRCAP, RNF40, BCL7C, NCRNA00095, FBXL19, SETD1A, STX1B2, STX4A, VKORC1, BCKDK, MYST1, PRSS8
30901354	14.1321	0.0604313	SRCAP, RNF40, BCL7C, NCRNA00095, FBXL19, SETD1A, STX1B2, STX4A, VKORC1, BCKDK, MYST1, PRSS8
30905354	18.1659	0.04580*	SRCAP, RNF40, BCL7C, NCRNA00095, FBXL19, SETD1A, STX1B2, STX4A, VKORC1, BCKDK, MYST1, PRSS8
30909354	7.00236	0.114815	SRCAP, RNF40, BCL7C, NCRNA00095, FBXL19, SETD1A, STX1B2, STX4A, VKORC1, BCKDK, MYST1, PRSS8
30913354	2.97699	0.20661	RNF40, BCL7C, NCRNA00095, FBXL19, SETD1A, STX1B2, STX4A, VKORC1, BCKDK, MYST1, PRSS8
30917354	24.1548	0.03221*	RNF40, BCL7C, NCRNA00095, FBXL19, SETD1A, STX1B2, STX4A, VKORC1, BCKDK, MYST1, PRSS8
30921354	26.2521	0.02930*	RNF40, BCL7C, NCRNA00095, FBXL19, SETD1A, STX1B2, STX4A, VKORC1, BCKDK, MYST1, PRSS8
30925354	62.6175	0.00511**	RNF40, BCL7C, NCRNA00095, FBXL19, SETD1A, STX1B2, STX4A, VKORC1, BCKDK, MYST1, PRSS8
30929354	67.1994	0.00455***	RNF40, BCL7C, NCRNA00095, FBXL19, SETD1A, STX1B2, STX4A, VKORC1, BCKDK, MYST1, PRSS8
30933354	59.8555	0.00591**	RNF40, BCL7C, NCRNA00095, FBXL19, SETD1A, STX1B2, STX4A, VKORC1, BCKDK, MYST1, PRSS8
30937354	67.3204	0.00450***	RNF40, BCL7C, NCRNA00095, FBXL19, SETD1A, STX1B2, STX4A, VKORC1, BCKDK, MYST1, PRSS8
30941354	69.5702	0.00422***	RNF40, BCL7C, NCRNA00095, FBXL19, SETD1A, STX1B2, STX4A, VKORC1, BCKDK, MYST1, PRSS8
30945354	40.121	0.01519*	RNF40, BCL7C, NCRNA00095, FBXL19, SETD1A, STX1B2, STX4A, VKORC1, BCKDK, MYST1, PRSS8
30949354	33.4521	0.02035*	RNF40, BCL7C, NCRNA00095, FBXL19, SETD1A, STX1B2, STX4A, VKORC1, BCKDK, MYST1, PRSS8
30953354	13.5555	0.0627286	RNF40, BCL7C, NCRNA00095, FBXL19, SETD1A, STX1B2, STX4A, VKORC1, BCKDK, MYST1, PRSS8
30957354	10.7919	0.0775434	RNF40, BCL7C, NCRNA00095, FBXL19, SETD1A, STX1B2, STX4A, VKORC1, BCKDK, MYST1, PRSS8
30961354	15.1825	0.055368	RNF40, BCL7C, NCRNA00095, FBXL19, SETD1A, STX1B2, STX4A, VKORC1, BCKDK, MYST1, PRSS8
30965354	34.8361	0.01908*	RNF40, BCL7C, NCRNA00095, FBXL19, SETD1A, STX1B2, STX4A, VKORC1, BCKDK, MYST1, PRSS8
30969354	44.8911	0.01116*	RNF40, BCL7C, NCRNA00095, FBXL19, SETD1A, STX1B2, STX4A, VKORC1, BCKDK, MYST1, PRSS8
30973354	48.5658	0.00956**	RNF40, BCL7C, NCRNA00095, FBXL19, SETD1A, STX1B2, STX4A, VKORC1, BCKDK, MYST1, PRSS8
30977354	58.5493	0.00619**	RNF40, BCL7C, NCRNA00095, FBXL19, SETD1A, STX1B2, STX4A, VKORC1, BCKDK, MYST1, PRSS8
30981354	60.851	0.00549**	RNF40, BCL7C, NCRNA00095, FBXL19, SETD1A, STX1B2, STX4A, VKORC1, BCKDK, MYST1, PRSS8
30985354	56.937	0.00661**	RNF40, BCL7C, NCRNA00095, FBXL19, SETD1A, STX1B2, STX4A, VKORC1, BCKDK, MYST1, PRSS8
30989354	50.6595	0.00858**	RNF40, BCL7C, NCRNA00095, FBXL19, SETD1A, STX1B2, STX4A, VKORC1, BCKDK, MYST1, PRSS8
30993354	44.5599	0.01153*	RNF40, BCL7C, NCRNA00095, FBXL19, SETD1A, STX1B2, STX4A, VKORC1, BCKDK, MYST1, PRSS8
30997354	43.6759	0.01214*	RNF40, BCL7C, NCRNA00095, FBXL19, SETD1A, STX1B2, STX4A, VKORC1, BCKDK, MYST1, PRSS8
31001354	35.8528	0.01824*	RNF40, BCL7C, NCRNA00095, FBXL19, SETD1A, STX1B2, STX4A, VKORC1, BCKDK, MYST1, PRSS8
31005354	24.0764	0.03240*	RNF40, BCL7C, NCRNA00095, FBXL19, SETD1A, STX1B2, STX4A, VKORC1, BCKDK, MYST1, PRSS8
31009354	16.5346	0.04993*	RNF40, BCL7C, NCRNA00095, FBXL19, SETD1A, STX1B2, STX4A, VKORC1, BCKDK, MYST1, PRSS8
31013354	30.4881	0.02311*	RNF40, BCL7C, NCRNA00095, FBXL19, SETD1A, STX1B2, STX4A, VKORC1, BCKDK, MYST1, PRSS8
31017354	26.8209	0.02822*	RNF40, BCL7C, NCRNA00095, FBXL19, SETD1A, STX1B2, STX4A, VKORC1, BCKDK, MYST1, PRSS8
31021354	43.4387	0.01228*	RNF40, BCL7C, NCRNA00095, FBXL19, SETD1A, STX1B2, STX4A, VKORC1, BCKDK, MYST1, PRSS8
31025354	51.8778	0.00811**	RNF40, BCL7C, NCRNA00095, FBXL19, SETD1A, STX1B2, STX4A, VKORC1, BCKDK, MYST1, PRSS8
31029354	3.22662	0.197609	RNF40, BCL7C, NCRNA00095, FBXL19, SETD1A, STX1B2, STX4A, VKORC1, BCKDK, MYST1, PRSS8
31033354	6.04395	0.127801	RNF40, BCL7C, NCRNA00095, FBXL19, SETD1A, STX1B2, STX4A, VKORC1, BCKDK, MYST1, PRSS8, FUS
31037354	6.12331	0.12677	RNF40, BCL7C, NCRNA00095, FBXL19, SETD1A, STX1B2, STX4A, VKORC1, BCKDK, MYST1, PRSS8, FUS
31041354	11.601	0.0726676	RNF40, BCL7C, NCRNA00095, FBXL19, SETD1A, STX1B2, STX4A, VKORC1, BCKDK, MYST1, PRSS8, FUS
31045354	7.80243	0.104501	RNF40, BCL7C, NCRNA00095, FBXL19, SETD1A, STX1B2, STX4A, VKORC1, BCKDK, MYST1, PRSS8, FUS
31049354	21.2946	0.03704*	RNF40, BCL7C, NCRNA00095, FBXL19, SETD1A, STX1B2, STX4A, VKORC1, BCKDK, MYST1, PRSS8, FUS, PYCARD
31053354	5.27278	0.139803	RNF40, BCL7C, NCRNA00095, FBXL19, SETD1A, STX1B2, STX4A, VKORC1, BCKDK, MYST1, PRSS8, FUS, PYCARD
31057354	44.8629	0.01120*	RNF40, BCL7C, NCRNA00095, FBXL19, SETD1A, STX1B2, STX4A, VKORC1, BCKDK, MYST1, PRSS8, FUS, PYCARD
a P-values are derived from the empirical distribution of the XP-CLR scores along the chromosome 16.
b Genes are named according to the NCBI 36.3 assembly.
* p < 0.05; ** p < 0.01; *** p < 0.005.
