# Supplementary material for: Positive Selection in the Chromosome 16 VKORC1 Genomic Region Has Contributed to the Variability of Anticoagulant Response in Humans
Source: PLoS One. 2012 Dec 28;7(12):e53049. doi: 10.1371/journal.pone.0053049 (PMC3532425; doi:10.1371/journal.pone.0053049)
Supplement: Table S5 — Results of the XP-EHH, iHS tests, inter-regional FST and global FST for all SNPs located in the linkage disequilibrium block encompassing VKORC1 in East Asia. (XLS) [file pone.0053049.s011.xls]

## Sheet: Feuil1
SNP	Physical position	GeneSymbola	Location	XP-EHH p-valueb	iHS p-valueb	interregional FST p-valuec,d	global FST p-valued,e
rs7197475	30550368	PRR14	flanking_5UTR	0.025*	0.235	0.097	0.116
rs3747481	30573868	PRR14	coding	0.027*	0.068	0.231	0.313
rs893924	30582547	FBRS	flanking_5UTR	0.034*	NA	0.698	0.519
rs8058578	30633749	SRCAP	intron	0.035*	0.065	0.2302	0.303
rs11150595	30659704	SRCAP	flanking_3UTR	0.033*	0.065	0.122	0.014*
rs11642466	30689443	RNF40	intron	0.0601698	NA	0.502	0.827
rs8058961	30716564	RNF40	flanking_3UTR	0.037*	0.051	0.229	0.339
rs4889490	30730548	RNF40	flanking_3UTR	0.071	0.140081	0.012*	0.0036***
rs8046001	30740822	RNF40	flanking_3UTR	0.035*	0.053	0.075	0.093
rs11150596	30757743	BCL7C	flanking_3UTR	0.033*	0.053	0.0998	0.111
rs4889630	30785045	BCL7C	flanking_3UTR	0.044*	0.050493	0.429	0.2502
rs4889651	30803046	BCL7C	flanking_3UTR	0.050435	0.048*	0.271	0.1699
rs9933843	30811180	BCL7C	intron	0.061	0.189947	0.048*	0.007**
rs12924903	30836471	NCRNA00095	flanking_3UTR	0.031*	0.027*	0.124	0.204
rs7200879	30855073	FBXL19	intron	0.043*	0.036*	0.259	0.088
rs2305884	30878242	SETD1A	intron	0.019*	0.064	0.071	0.115
rs897986	30888403	SETD1A	intron	0.018*	0.042*	0.077	0.135
rs12445568	30912313	STX1B	intron	0.024*	0.136	0.078	0.148
rs10871454	30955580	STX4	intron	0.049*	0.1773	0.0034***	0.0093**
rs4889533	30986508	ZNF668	intron	0.046*	NA	0.5322	0.8378
rs7294	31009822	VKORC1	3UTR	0.011*	0.041*	0.0629	0.097
rs7200749	31010090	VKORC1	coding	0.0053**	NA	0.5758	0.219
rs2359612	31011297	VKORC1	intron	0.0077**	0.047*	0.0049***	0.016*
rs8050894	31012010	VKORC1	intron	0.0079**	0.2	0.0052**	0.015*
rs9934438	31012379	VKORC1	intron	0.0088**	0.1738	0.0030***	0.0079**
rs13336384	31012672	VKORC1	intron	0.0087**	NA	0.2516	0.2553
rs9923231	31015190	VKORC1	flanking_5UTR	0.0097**	0.1738	0.0030***	0.0079**
rs889555	31030072	BCKDK	intron	0.0056**	0.041*	0.1023	0.105
rs749767	31031908	BCKDK	flanking_3UTR	0.0054**	0.1997	0.0062**	0.021*
rs1978487	31037443	MYST1	intron	0.0052**	0.0545	0.011*	0.048*
rs11865499	31039751	MYST1	intron	0.0071**	0.0717	0.0866	0.0865
rs889548	31045213	MYST1	intron	0.0088**	0.204	0.0039***	0.013*
rs2855475	31055049	PRSS8	flanking_5UTR	0.0093**	0.0562	0.0069**	0.035*
a Genes are named according to the NCBI 36.3 assembly.
b P-values are derived from the empirical distribution of the XP-EHH and iHS scores along the chromosome 16.
c FST estimated at the interregional level for East Asia, i.e. considering all East Asian samples versus all the remaining ones.
d P-values are derived from the genome-wide empirical distribution of FST values.
e FST estimated at the global level, i.e. among the seven regions.
* p < 0.05; ** p < 0.01; *** p < 0.005.
NA: Not Applicable (for iHS: when a gap > 200 kb between successive SNPs is found in the region in the region delimited by the SNPs where the EHH value drops below 0.05 around the core SNP).
