# Supplementary material for: Positive Selection in the Chromosome 16 VKORC1 Genomic Region Has Contributed to the Variability of Anticoagulant Response in Humans
Source: PLoS One. 2012 Dec 28;7(12):e53049. doi: 10.1371/journal.pone.0053049 (PMC3532425; doi:10.1371/journal.pone.0053049)
Supplement: Table S6 — Description of the 52 HGDP-CEPH samples grouped into seven main geographic regions. (XLS) [file pone.0053049.s012.xls]

## Sheet: Feuil1
Geographic origin	Population	Sample sizea
Africa		101
Namibia	San	5
Democratic Republic of Congo	Mbuti Pygmies	13
Central African Republic	Biaka Pygmies	21
Nigeria	Yoruba	21
Senegal	Mandenka	22
Kenya	Bantu North	11
South Africa	Bantu South	8
Middle East		163
Algeria	Mozabite	29
Israel	Bedouin	46
Israel	Palestinian	46
Israel	Druze	42
Europe		157
Italy	Sardinian	28
Italy	Tuscan	8
Italy	North Italian	12
France	French	28
Orkney Islands	Orcadian	15
France	French Basque	24
Russia	Russian	25
Russia Caucasus	Adygei	17
Central South Asia		200
Pakistan	Makrani	25
Pakistan	Balochi	24
Pakistan	Brahui	25
Pakistan	Kalash	23
Pakistan	Burusho	25
Pakistan	Pathan	22
Pakistan	Sindhi	24
Pakistan	Hazara	22
China	Uygur	10
East Asia		228
Siberia	Yakut	25
China	Mongola	10
China	Tu	10
China	Xibo	9
China	Oroqen	9
China	Hezhen	8
China	Daur	9
China	Yizu	10
China	Naxi	8
China	Tujia	10
China	Han	44
China	She	10
China	Miaozu	10
China	Dai	10
China	Lahu	8
Japan	Japanese	28
Cambodia	Cambodian	10
Oceania		27
Bougainville	Nan Melanesian	10
NewGuinea	Papuan	17
America		64
Mexico	Maya	21
Mexico	Pima	14
Colombia	Colombian	7
Brazil	Karitiana	14
Brazil	Surui	8
a Number of individuals.
